# Supplementary material for: Tumor-Intrinsic Enhancer of Zeste Homolog 2 Controls Immune Cell Infiltration, Tumor Growth, and Lung Metastasis in a Triple-Negative Breast Cancer Model
Source: Int J Mol Sci. 2024 May 15;25(10):5392. doi: 10.3390/ijms25105392 (PMC11121204; doi:10.3390/ijms25105392)
Supplement: Supplementary file 1 [file ijms-25-05392-s001.zip]

Archive with 1 entries (1 files):
- ijms-2970566-supplementary.pdf
